# Supplementary material for: Motor Vehicle Protective Device Usage Associated with Decreased Rate of Flail Chest: A Retrospective Database Analysis
Source: Medicina (Kaunas). 2023 Nov 20;59(11):2046. doi: 10.3390/medicina59112046 (PMC10673139; doi:10.3390/medicina59112046)
Supplement: Supplementary file 1 [file medicina-59-02046-s001.zip]

Archive with 1 entries (1 files):
- medicina-2655793-supplementary.pdf
